# Supplementary material for: Level of technical efficiency and associated factors among health centers in East Gojjam Zone, Northwest Ethiopia: an application of the data envelopment analysis
Source: BMC Health Serv Res. 2024 Mar 21;24:361. doi: 10.1186/s12913-024-10843-1 (PMC10956267; doi:10.1186/s12913-024-10843-1)
Supplement: Supplementary file 2 — Supplementary Material 2. [file 12913_2024_10843_MOESM2_ESM.xls]

## Sheet: Sheet1
Additional file 2: all the data analysed for the study on the technical efficiency of health centers in east Gojjam zone, Northwest Ethiopia, 2022 (N = 27 DMUs)
Serial Number	Name of the health center	Distridt of the health center	Service year of the health center	Catchement population	Availability of health facility near to the health center	Distance of the health facility in km	The type of health facility	Location of the health center	Educational status of the head	managerial service year of the head	outpatient waiting time in minutes	expense for stationary in birr	expense for electricity in birr	expense for telephone service in birr	expense for water in birr	expense for building and maintainance in birr	expense for gasoline and lubricant in birr	expense for total of the above recurrents in birr	expense for drug and medical supplies in birr	expense for total recurrent including drug and medical supplies in birr	the value of 1birr in dollar on june 30,2022	expense for total recurrent including drug and medical supplies in dollar	number of adminstrative staffs	number of nurses	number of health officers	number of general practioners	number of midwifes	number of laboratory professionals	number of pharmasists	number of beds	number of ambulances	number of moter cycles	Total number of clinical staffs	total number of outpatient visists	total number of family planning visists	total number of refferals (referal out)	total number of skilled deliveries	total number of fully vaccinated children
1	fendiqa	gozamin	19	27102	yes	0.5	health post	rular	masters	3	30	30533	11521	2877	5000	7098	7966	64995	602990	667985	0.019	12691.7	15	10	3	0	3	2	3	5	0	1	21	29892	2123	200	271	679
2	libanos	gozamin	34	26037	yes	0.5	health post	rular	degree	3	26	67917	3972	7000	0	2700	5227	86816	930408	1017224	0.019	19327.3	13	9	2	0	3	2	2	14	0	0	18	52014	4073	462	532	750
3	giraram	gozamin	10	25995	yes	0.5	health post	rular	degree	5	28	19706	1064	9476	2500	2796	2175	37716	941728	979444	0.019	18609.4	14	8	1	0	3	2	2	11	0	1	16	18251	2145	339	302	529
4	lega	awabel	18	24177	yes	0.5	health post	rular	degree	0.2	30	116722	9159	7041	5046	0	8494	146462	924817	1071279	0.019	20354.3	11	9	1	0	3	3	3	14	0	1	19	27917	1153	84	140	328
5	lumame	awabel	24	41670	yes	2	primary hospital	urban	degree	3	13	53360	8244	13428	1305	7000	17043	100380	955363	1055743	0.019	20059.1	21	5	5	1	4	3	4	10	0	1	22	21205	2538	164	253	787
6	wejel	awabe	12	20424	yes	1	private clinic	rular	degree	5	30	38089	13823	0	15415	0	18062	85384	1097517	1182901	0.019	22475.1	15	9	3	0	3	3	3	14	0	1	21	32471	2791	208	281	486
7	dejiba	debre elyas	11	21494	yes	0.5	health post	rular	diploma	0.5	25	93991	4000	3000	11000	7390	9400	128781	1320643	1449424	0.019	27539.1	18	5	3	0	3	2	4	9	0	0	17	42498	2465	192	397	513
8	debre elyas	debre elyas	18	42390	yes	5	primary hospital	urban	degree	0.1	25	161865	2428	2456	6251	0	0	173000	2582372	2755372	0.019	52352.1	16	16	3	0	3	3	5	26	0	0	30	41037	3592	531	389	1032
9	gofchima	debre elyas	13	22599	yes	0.5	health post	rular	degree	3.5	30	0	0	2188	9360	19900	0	31448	1480906	1512354	0.019	28734.7	13	7	2	0	3	2	3	7	0	1	17	16610	1730	416	255	587
10	dejen	dejen	24	30230	yes	2	primary hospital	urban	degree	4	32	101162	15029	9956	9960	68581	33445	238132	1600917	1839049	0.019	34941.9	18	14	4	0	3	3	4	14	0	2	28	57769	3958	566	415	620
11	yetnora	dejen	12	31430	yes	0.5	health post	rular	degree	0.25	16	40561	30900	12080	80	0	37613	121734	281555	403289	0.019	7662.49	16	12	3	0	3	2	3	15	0	2	23	17796	981	197	250	714
12	hagere selam	dejen	25	29883	No			rular	degree	3	32	108356	3893	11748	0	0	14640	138637	1927828	2066465	0.019	39262.8	17	10	3	3	3	1	3	11	0	1	23	58420	3258	744	397	668
13	gindeweyn	goncha	13	35666	yes	0.5	health post	urban	degree	8	31	189177	21124	5350	4402	21346	5668	247067	1576827	1823894	0.019	34654	20	10	5	0	5	3	4	6	0	1	27	59449	1812	951	1172	780
14	chemo	goncha	6	31376	No			rular	degree	4	40	37144	2259	3331	0	1370	5233	49338	1796950	1846288	0.019	35079.5	15	6	2	0	3	2	2	12	0	0	15	40950	5095	110	923	911
15	geborie	goncha	11	31978	yes	0.5	health post	rular	degree	7	30	85843	3345	0	0	3000	17527	109917	1142711	1252628	0.019	23799.9	13	6	2	0	3	3	2	9	0	1	16	112628	5255	106	932	955
16	debre kelem	machakel	16	24200	yes	0.5	health post	rular	diploma	4	20	80000	20000	10000	0	0	10000	120000	480000	600000	0.019	11400	13	5	1	0	3	1	2	2	1	0	12	15034	2017	62	394	363
17	amanuel	machakel	38	38149	yes	0.5	health post	urban	degree	6	29	89843	22319	16224	25236	0	19892	173514	1590525	1764039	0.019	33516.7	19	17	4	0	4	2	4	12	0	2	31	19515	5441	133	1201	1300
18	gira qidamin	machakel	13	14628	yes	0.5	health post	rular	degree	1	26	50000	20000	20000	20000	0	35000	145000	1427545	1572545	0.019	29878.4	16	7	1	0	2	1	2	8	0	2	13	20608	2739	42	405	95
19	yejubie	basoliben	19	56436	yes	2	primary hospital	urban	degree	2	24	110995	18079	40962	19928	0	26593	216554	1371133	1587687	0.019	30166.1	13	6	6	0	6	4	6	25	1	2	28	33163	2187	617	904	428
20	kork	basoliben	13	32530	yes	0.5	health post	rular	degree	2	20	65000	8000	23000	12000	0	30000	138000	1567743	1705743	0.019	32409.1	18	10	3	0	3	2	5	18	0	1	23	19450	1229	583	477	267
21	den	baso liben	12	24524	yes	0.5	health post	rular	diploma	4	16	44045	0	14996	0	2800	61618	123459	996061	1119520	0.019	21270.9	15	8	2	0	4	2	3	9	0	2	19	20037	2874	529	246	3
22	weyra	enemay	18	31994	yes	0.5	health post	rular	degree	1	30	50777	2171	2567	2900	0	5444	63859	1051704	1115563	0.019	21195.7	15	7	4	0	4	2	3	10	0	1	20	18971	1274	1303	234	35
23	bichena	enemay	50	53407	yes	2	primary hospital	urban	degree	0.5	30	91834	28684	4386	6275	24425	22451	178056	2230923	2408979	0.019	45770.6	25	13	5	0	5	4	5	8	0	1	32	105000	4272	434	708	1264
24	yetmen	enemay	16	35925	yes	0.5	health post	rular	degree	1	40	31970	11295	4450	6172	0	9319	63206	961588	1024794	0.019	19471.1	17	8	3	0	3	2	3	10	0	1	19	57509	5352	124	312	891
25	debre werq	enarj	51	47641	yes	1	primary hospital	urban	degree	3	25	8844	3296	975	2397	73927	39999	129434	562541	691975	0.019	13147.5	19	9	5	1	4	3	4	10	1	0	26	27089	6615	260	388	1341
26	shiferie	enarj	15	38394	yes	0.5	health post	rular	diploma	3	25	34016	5490	0	0	10490	88556	138550	939044	1077594	0.019	20474.3	14	8	2	0	2	4	3	9	1	0	19	13183	5348	368	250	1008
27	felege birhan	enarj	14	57582	yes	1	health post	rular	degree	4	40	50000	3905	672	4803	0	91234	150614	1911809	2062423	0.019	39186	15	10	2	0	4	2	2	12	1	1	20	79437	6607	602	340	1482
